# Supplementary material for: Novel [1,2,4]triazolo[3,4-b][1,3,4]thiadiazine and [1,2,4]triazolo[3,4-b][1,3,4]thiadiazepine Derivatives: Synthesis, Anti-Viral In Vitro Study and Target Validation Activity
Source: Molecules. 2022 Nov 16;27(22):7940. doi: 10.3390/molecules27227940 (PMC9694146; doi:10.3390/molecules27227940)
Supplement: Supplementary file 1 [file molecules-27-07940-s001.zip]

Archive with 1 entries (1 files):
- molecules-2023710-supplementary.pdf
